# Supplementary material for: Simultaneously Monitoring Whole Corneal Injury with Corneal Optical Density and Thickness in Patients Undergoing Cataract Surgery
Source: Diagnostics (Basel). 2021 Sep 7;11(9):1639. doi: 10.3390/diagnostics11091639 (PMC8471687; doi:10.3390/diagnostics11091639)
Supplement: Supplementary file 1 [file diagnostics-11-01639-s001.zip]

Archive with 1 entries (1 files):
- diagnostics-1295448-supplementary.pdf
